# Supplementary material for: Taxonomic revision of Pachyptera (Bignonieae, Bignoniaceae)
Source: PhytoKeys. 2018 Jan 19;(92):89–131. doi: 10.3897/phytokeys.92.20987 (PMC5799743; doi:10.3897/phytokeys.92.20987)
Supplement: XML Treatment for Pachyptera [file phytokeys.92.20987-treatment1.xml]

<!DOCTYPE tp:taxon-treatment
  PUBLIC "-//TaxonX//DTD Taxonomic Treatment Publishing DTD v0 20100105//EN" "tax-treatment-NSO.dtd">
<tp:taxon-treatment xmlns:tp="http://www.plazi.org/taxpub"><tp:treatment-meta><kwd-group><label>Taxon classification</label><kwd><named-content xmlns:xlink="http://www.w3.org/1999/xlink" content-type="kingdom">Plantae</named-content></kwd><kwd><named-content xmlns:xlink="http://www.w3.org/1999/xlink" content-type="order">Lamiales</named-content></kwd><kwd><named-content xmlns:xlink="http://www.w3.org/1999/xlink" content-type="family">Bignoniaceae</named-content></kwd></kwd-group><mixed-citation publication-type="journal"><person-group><name><surname>Francisco</surname><given-names>Jessica Nayara Carvalho</given-names></name><name><surname>Lohmann</surname><given-names>Lúcia G.</given-names></name></person-group><article-title>Taxonomic revision of <italic><tp:taxon-name><tp:taxon-name-part taxon-name-part-type="genus" reg="Pachyptera">Pachyptera</tp:taxon-name-part></tp:taxon-name></italic> (<tp:taxon-name><tp:taxon-name-part taxon-name-part-type="tribe">Bignonieae</tp:taxon-name-part></tp:taxon-name>, <tp:taxon-name><tp:taxon-name-part taxon-name-part-type="family">Bignoniaceae</tp:taxon-name-part></tp:taxon-name>)</article-title><source>PhytoKeys</source><day>19</day><month>1</month><year>2018</year><volume>2018</volume><issue>92</issue><fpage>89</fpage><lpage>131</lpage><pub-id pub-id-type="doi">10.3897/phytokeys.92.20987</pub-id></mixed-citation></tp:treatment-meta><tp:nomenclature><tp:taxon-name>
            <tp:taxon-name-part taxon-name-part-type="genus" reg="Pachyptera">Pachyptera</tp:taxon-name-part>
          </tp:taxon-name><tp:taxon-authority>DC., Prodr. 9: 175. 1845</tp:taxon-authority><tp:nomenclature-citation-list><tp:nomenclature-citation><tp:taxon-name>
                <tp:taxon-name-part taxon-name-part-type="genus" reg="Pachyptera">Pachyptera</tp:taxon-name-part>
              </tp:taxon-name><comment>DC., Prodr. 9: 175. 1845. Type: <tp:taxon-name><tp:taxon-name-part taxon-name-part-type="genus" reg="Pachyptera">Pachyptera</tp:taxon-name-part> <tp:taxon-name-part taxon-name-part-type="species" reg="foveolata">foveolata</tp:taxon-name-part></tp:taxon-name> DC. (lectotype, designated by Sandwith [1932: 84]) [= <tp:taxon-name><tp:taxon-name-part taxon-name-part-type="genus" reg="Pachyptera">Pachyptera</tp:taxon-name-part> <tp:taxon-name-part taxon-name-part-type="species" reg="kerere">kerere</tp:taxon-name-part></tp:taxon-name> (Aubl.) Sandwith]</comment></tp:nomenclature-citation><tp:nomenclature-citation><tp:taxon-name>
                <tp:taxon-name-part taxon-name-part-type="genus" reg="Sererea">Sererea</tp:taxon-name-part>
              </tp:taxon-name><comment>Raf., Sylva Tellur. 107. 1838. Type: <tp:taxon-name><tp:taxon-name-part taxon-name-part-type="genus" reg="Sererea">Sererea</tp:taxon-name-part> <tp:taxon-name-part taxon-name-part-type="species" reg="heterophylla">heterophylla</tp:taxon-name-part></tp:taxon-name> (Willd.) Raf., Sylva Tellur. 107. 1838. <italic>nom. illeg. superfl.</italic> [= <tp:taxon-name><tp:taxon-name-part taxon-name-part-type="genus" reg="Pachyptera">Pachyptera</tp:taxon-name-part> <tp:taxon-name-part taxon-name-part-type="species" reg="kerere">kerere</tp:taxon-name-part></tp:taxon-name> (Aubl.) Sandwith]</comment></tp:nomenclature-citation><tp:nomenclature-citation><tp:taxon-name>
                <tp:taxon-name-part taxon-name-part-type="genus" reg="Leucocalantha">Leucocalantha</tp:taxon-name-part>
              </tp:taxon-name><comment>Barb. Rodr., Vellosia, ed. 2. 1: 46, tab. 7. 1891. Type: <tp:taxon-name><tp:taxon-name-part taxon-name-part-type="genus" reg="Leucocalantha">Leucocalantha</tp:taxon-name-part> <tp:taxon-name-part taxon-name-part-type="species" reg="aromatica">aromatica</tp:taxon-name-part></tp:taxon-name> Barb. Rodr., Vellosia. ed. 2. 1: 47, tab. 7. 1891.</comment></tp:nomenclature-citation></tp:nomenclature-citation-list></tp:nomenclature><tp:treatment-sec sec-type="description" id="SECID0ENRBG"><title>Description.</title><p>
            <italic>Liana</italic>; stems with four phloem wedges in cross-section, solid (hollow in some specimens of <italic><tp:taxon-name><tp:taxon-name-part taxon-name-part-type="genus" reg="Pachyptera">P.</tp:taxon-name-part> <tp:taxon-name-part taxon-name-part-type="species" reg="aromatica">aromatica</tp:taxon-name-part></tp:taxon-name></italic>), cylindrical to tetragonal, striated, with lenticels (without in <italic><tp:taxon-name><tp:taxon-name-part taxon-name-part-type="genus" reg="Pachyptera">P.</tp:taxon-name-part> <tp:taxon-name-part taxon-name-part-type="species" reg="aromatica">aromatica</tp:taxon-name-part></tp:taxon-name></italic>), with interpetiolar extrafloral nectaries, with a continuous (discontinuous) and transversal interpetiolar ridge, with a papery peeling bark, lepidote, puberulous becoming glabrescent with age; prophylls of the axillary buds 3(–5) seriated (a single series visible to the naked eye in some specimens of <italic><tp:taxon-name><tp:taxon-name-part taxon-name-part-type="genus" reg="Pachyptera">P.</tp:taxon-name-part> <tp:taxon-name-part taxon-name-part-type="species" reg="aromatica">aromatica</tp:taxon-name-part></tp:taxon-name></italic>), flattened and ensiform (triangular and minute in <italic><tp:taxon-name><tp:taxon-name-part taxon-name-part-type="genus" reg="Pachyptera">P.</tp:taxon-name-part> <tp:taxon-name-part taxon-name-part-type="species" reg="aromatica">aromatica</tp:taxon-name-part></tp:taxon-name></italic>). <italic>Leaves</italic> 3-2-foliolate with the terminal leaflet replaced by a trifid tendril; blades discolorous (concolor), chartaceous to coriaceous, usually asymmetric (symetric in some specimens of <italic><tp:taxon-name><tp:taxon-name-part taxon-name-part-type="genus" reg="Pachyptera">P.</tp:taxon-name-part> <tp:taxon-name-part taxon-name-part-type="species" reg="aromatica">aromatica</tp:taxon-name-part></tp:taxon-name></italic>), apex mucronulate, glabrous to puberulous, with simple trichomes covering veins (throughout surface), lepidote, with patelliform trichomes throughout the lamina, venation pinnate, secondary venation brochidromous, tertiary venation percurrent, margin entire, flat or sub-revolute; petioles striated, apices articulated, glabrous to puberulous, lepidote, patelliform glands distributed at petiole apices; petiolules with unequal lengths, striated, apices not-pulvinated (pulvinated in <italic><tp:taxon-name><tp:taxon-name-part taxon-name-part-type="genus" reg="Pachyptera">P.</tp:taxon-name-part> <tp:taxon-name-part taxon-name-part-type="species" reg="aromatica">aromatica</tp:taxon-name-part></tp:taxon-name></italic>), puberulous, lepidote, lateral petiolules shorter than the apical ones. <italic>Inflorescence</italic> axillary or terminal, a few-flowered raceme, congested (lax in <italic><tp:taxon-name><tp:taxon-name-part taxon-name-part-type="genus" reg="Pachyptera">P.</tp:taxon-name-part> <tp:taxon-name-part taxon-name-part-type="species" reg="aromatica">aromatica</tp:taxon-name-part></tp:taxon-name></italic>); axis puberulous, lepidote, patelliform glands grouped at the axis; pedicel puberulous, lepidote; bracts and bracteoles caducous, scarcely evident, puberulous, lepidote. <italic>Calyx</italic> tubular (cupular in <italic><tp:taxon-name><tp:taxon-name-part taxon-name-part-type="genus" reg="Pachyptera">P.</tp:taxon-name-part> <tp:taxon-name-part taxon-name-part-type="species" reg="erythraea">erythraea</tp:taxon-name-part></tp:taxon-name></italic>), coriaceous, smooth, glabrous internally, puberulous externally, lepidote, patelliform glands grouped at the upper portion. <italic>Corolla</italic> white to cream (orange to red in <italic><tp:taxon-name><tp:taxon-name-part taxon-name-part-type="genus" reg="Pachyptera">P.</tp:taxon-name-part> <tp:taxon-name-part taxon-name-part-type="species" reg="erythraea">erythraea</tp:taxon-name-part></tp:taxon-name></italic> and light pink to pale purple in <italic><tp:taxon-name><tp:taxon-name-part taxon-name-part-type="genus" reg="Pachyptera">P.</tp:taxon-name-part> <tp:taxon-name-part taxon-name-part-type="species" reg="incarnata">incarnata</tp:taxon-name-part></tp:taxon-name></italic>), with yellow nectar guides, infundibuliform, (hypocrateriform in <italic><tp:taxon-name><tp:taxon-name-part taxon-name-part-type="genus" reg="Pachyptera">P.</tp:taxon-name-part> <tp:taxon-name-part taxon-name-part-type="species" reg="aromatica">aromatica</tp:taxon-name-part></tp:taxon-name></italic> and tubular-campanulate in <italic><tp:taxon-name><tp:taxon-name-part taxon-name-part-type="genus" reg="Pachyptera">P.</tp:taxon-name-part> <tp:taxon-name-part taxon-name-part-type="species" reg="erythraea">erythraea</tp:taxon-name-part></tp:taxon-name></italic>), straight, dorso-ventrally compressed (not compressed in <italic><tp:taxon-name><tp:taxon-name-part taxon-name-part-type="genus" reg="Pachyptera">P.</tp:taxon-name-part> <tp:taxon-name-part taxon-name-part-type="species" reg="aromatica">aromatica</tp:taxon-name-part></tp:taxon-name></italic>), membranaceous, tube puberulous externally, lepidote, glabrous internally, but villous at the region of insertion of stamens and staminode (glabrous in <italic><tp:taxon-name><tp:taxon-name-part taxon-name-part-type="genus" reg="Pachyptera">P.</tp:taxon-name-part> <tp:taxon-name-part taxon-name-part-type="species" reg="aromatica">aromatica</tp:taxon-name-part></tp:taxon-name></italic>); lobes imbricate, with a pair of patelliform glands arranged in lines externally, lepidote internally. <italic>Androecium</italic> didynamous, included in two heights, with one staminode, glabrous (puberulous in <italic><tp:taxon-name><tp:taxon-name-part taxon-name-part-type="genus" reg="Pachyptera">P.</tp:taxon-name-part> <tp:taxon-name-part taxon-name-part-type="species" reg="erythraea">erythraea</tp:taxon-name-part></tp:taxon-name></italic>); anthers white, becoming darkish with age, included (sub-exserted in <italic><tp:taxon-name><tp:taxon-name-part taxon-name-part-type="genus" reg="Pachyptera">P.</tp:taxon-name-part> <tp:taxon-name-part taxon-name-part-type="species" reg="erythraea">erythraea</tp:taxon-name-part></tp:taxon-name></italic>), villous (glabrous in <italic><tp:taxon-name><tp:taxon-name-part taxon-name-part-type="genus" reg="Pachyptera">P.</tp:taxon-name-part> <tp:taxon-name-part taxon-name-part-type="species" reg="aromatica">aromatica</tp:taxon-name-part></tp:taxon-name></italic>), basifixed, connective thick, round (acute in <italic><tp:taxon-name><tp:taxon-name-part taxon-name-part-type="genus" reg="Pachyptera">P.</tp:taxon-name-part> <tp:taxon-name-part taxon-name-part-type="species" reg="aromatica">aromatica</tp:taxon-name-part></tp:taxon-name></italic>), with thecae divergent, curved forward (straight in <italic><tp:taxon-name><tp:taxon-name-part taxon-name-part-type="genus" reg="Pachyptera">P.</tp:taxon-name-part> <tp:taxon-name-part taxon-name-part-type="species" reg="aromatica">aromatica</tp:taxon-name-part></tp:taxon-name></italic>); pollen 3 colpate, microreticulate (4 colpate, psilate-foveolate-microreticulate in <italic><tp:taxon-name><tp:taxon-name-part taxon-name-part-type="genus" reg="Pachyptera">P.</tp:taxon-name-part> <tp:taxon-name-part taxon-name-part-type="species" reg="aromatica">aromatica</tp:taxon-name-part></tp:taxon-name></italic>). <italic>Gynoecium</italic> glabrous; ovary cylindrical, not-sulcate (bisulcate in <italic><tp:taxon-name><tp:taxon-name-part taxon-name-part-type="genus" reg="Pachyptera">P.</tp:taxon-name-part> <tp:taxon-name-part taxon-name-part-type="species" reg="erythraea">erythraea</tp:taxon-name-part></tp:taxon-name></italic>), smooth, pubescent, (densely lepidote in <italic><tp:taxon-name><tp:taxon-name-part taxon-name-part-type="genus" reg="Pachyptera">P.</tp:taxon-name-part> <tp:taxon-name-part taxon-name-part-type="species" reg="erythraea">erythraea</tp:taxon-name-part></tp:taxon-name></italic> and <italic><tp:taxon-name><tp:taxon-name-part taxon-name-part-type="genus" reg="Pachyptera">P.</tp:taxon-name-part> <tp:taxon-name-part taxon-name-part-type="species" reg="incarnata">incarnata</tp:taxon-name-part></tp:taxon-name></italic>); ovules arranged in two series per locule, placentation axial; stigma glabrous; nectar disc well developed, glabrous. <italic>Capsule</italic> linear, flattened (fusiform, inflated in <italic><tp:taxon-name><tp:taxon-name-part taxon-name-part-type="genus" reg="Pachyptera">P.</tp:taxon-name-part> <tp:taxon-name-part taxon-name-part-type="species" reg="kerere">kerere</tp:taxon-name-part></tp:taxon-name></italic>), coriaceous to woody, smooth, puberulous, lepidote, with patelliform glandular trichomes throughout, in higher densities at the margins of valves, without lenticels, each valve with an inconspicuous longitudinal midline (conspicuous and raised in <italic><tp:taxon-name><tp:taxon-name-part taxon-name-part-type="genus" reg="Pachyptera">P.</tp:taxon-name-part> <tp:taxon-name-part taxon-name-part-type="species" reg="kerere">kerere</tp:taxon-name-part></tp:taxon-name></italic>), calyx caducous; seeds oblong, thin, not-corky (irregulary circular, obcordate, thick and corky in <italic><tp:taxon-name><tp:taxon-name-part taxon-name-part-type="genus" reg="Pachyptera">P.</tp:taxon-name-part> <tp:taxon-name-part taxon-name-part-type="species" reg="kerere">kerere</tp:taxon-name-part></tp:taxon-name></italic>), chartaceous to coriaceous, glabrous, smooth, striated, winged (wingless in <italic><tp:taxon-name><tp:taxon-name-part taxon-name-part-type="genus" reg="Pachyptera">P.</tp:taxon-name-part> <tp:taxon-name-part taxon-name-part-type="species" reg="kerere">kerere</tp:taxon-name-part></tp:taxon-name></italic>), with membranaceous (chartaceous) and hyaline wings.</p><!--PageBreak--></tp:treatment-sec><tp:treatment-sec sec-type="Nomenclatural note" id="SECID0EN2BG"><title>Nomenclatural note.</title><p>
            <italic><tp:taxon-name><tp:taxon-name-part taxon-name-part-type="genus" reg="Sererea">Sererea</tp:taxon-name-part></tp:taxon-name></italic> Raf. was described to accommodate one species, <italic><tp:taxon-name><tp:taxon-name-part taxon-name-part-type="genus" reg="Sererea">Sererea</tp:taxon-name-part> <tp:taxon-name-part taxon-name-part-type="species" reg="heterophyla">heterophyla</tp:taxon-name-part></tp:taxon-name></italic> Raf., using a wrong spelling. However, <italic><tp:taxon-name><tp:taxon-name-part taxon-name-part-type="genus" reg="Sererea">Sererea</tp:taxon-name-part> <tp:taxon-name-part taxon-name-part-type="species" reg="heterophylla">heterophylla</tp:taxon-name-part></tp:taxon-name></italic> (Willd.) Raf. was actually based on <italic><tp:taxon-name><tp:taxon-name-part taxon-name-part-type="genus" reg="Bignonia">Bignonia</tp:taxon-name-part> <tp:taxon-name-part taxon-name-part-type="species" reg="heterophylla">heterophylla</tp:taxon-name-part></tp:taxon-name></italic> Willd, a superfluous name for <italic><tp:taxon-name><tp:taxon-name-part taxon-name-part-type="genus" reg="Bignonia">Bignonia</tp:taxon-name-part> <tp:taxon-name-part taxon-name-part-type="species" reg="kerere">kerere</tp:taxon-name-part></tp:taxon-name></italic> Aubl.</p></tp:treatment-sec><tp:treatment-sec sec-type="distribution" id="SECID0EG4BG"><title>Number of species, distribution and habitat.</title><p>
            <italic><tp:taxon-name><tp:taxon-name-part taxon-name-part-type="genus" reg="Pachyptera">Pachyptera</tp:taxon-name-part></tp:taxon-name></italic> comprises five species found in wet and flooded forest vegetation from Belize to Bolívia and Brazil.</p></tp:treatment-sec><tp:treatment-sec sec-type="key" id="SECID0ET4BG"><title>Key to species of <italic><tp:taxon-name><tp:taxon-name-part taxon-name-part-type="genus" reg="Pachyptera">Pachyptera</tp:taxon-name-part></tp:taxon-name></italic></title><table-wrap content-type="key" position="anchor" orientation="portrait"><table id="TID0E5OAE" rules="all"><tbody><tr><td rowspan="1" colspan="1">1</td><td rowspan="1" colspan="1">Stems cylindrical (if tetragonal, then only on older portions), without lenticels; prophylls of the axillary buds triangular and minute; corolla hypocrateriform</td><td rowspan="1" colspan="1">
                    <bold><italic><tp:taxon-name><tp:taxon-name-part taxon-name-part-type="genus" reg="Pachyptera">P.</tp:taxon-name-part> <tp:taxon-name-part taxon-name-part-type="species" reg="aromatica">aromatica</tp:taxon-name-part></tp:taxon-name></italic></bold>
                  </td></tr><tr><td rowspan="1" colspan="1">–</td><td rowspan="1" colspan="1">Stems tetragonal (if cylindrical, then only on younger portions), with lenticels; prophylls of the axillary buds ensiform and flattened; corolla infundibuliform or tubular-campanulate</td><td rowspan="1" colspan="1">
                    <bold>2</bold>
                  </td></tr><tr><td rowspan="1" colspan="1">2</td><td rowspan="1" colspan="1">Corolla light pink to pale purple or orange to red; ovary densely lepidote</td><td rowspan="1" colspan="1">
                    <bold>3</bold>
                  </td></tr><tr><td rowspan="1" colspan="1">–</td><td rowspan="1" colspan="1">Corolla white to cream; ovary pubescent</td><td rowspan="1" colspan="1">
                    <bold>4</bold>
                  </td></tr><tr><td rowspan="1" colspan="1">3</td><td rowspan="1" colspan="1">Calyx reddish-wine throughout, cupular; corolla orange to red, tubular campanulate; stamens sub-exserted; capsule linear, 34.0–41.0 cm long, ≥ 2.7 cm wide</td><td rowspan="1" colspan="1">
                    <bold><italic><tp:taxon-name><tp:taxon-name-part taxon-name-part-type="genus" reg="Pachyptera">P.</tp:taxon-name-part> <tp:taxon-name-part taxon-name-part-type="species" reg="erythraea">erythraea</tp:taxon-name-part></tp:taxon-name></italic></bold>
                  </td></tr><tr><td rowspan="1" colspan="1">–</td><td rowspan="1" colspan="1">Calyx green, light pink at the apex, tubular; corolla light pink to pale purple, infundibuliform; stamens included; capsule linear, 10.5–42.6 cm long, ≤ 2.6 cm wide</td><td rowspan="1" colspan="1">
                    <bold><italic><tp:taxon-name><tp:taxon-name-part taxon-name-part-type="genus" reg="Pachyptera">P.</tp:taxon-name-part> <tp:taxon-name-part taxon-name-part-type="species" reg="incarnata">incarnata</tp:taxon-name-part></tp:taxon-name></italic></bold>
                  </td></tr><tr><td rowspan="1" colspan="1">4</td><td rowspan="1" colspan="1">Ovary densely pubescent; capsule fusiform, inflated, each valve with a conspicuous midline; seeds thick, corky and wingless</td><td rowspan="1" colspan="1">
                    <bold><italic><tp:taxon-name><tp:taxon-name-part taxon-name-part-type="genus" reg="Pachyptera">P.</tp:taxon-name-part> <tp:taxon-name-part taxon-name-part-type="species" reg="kerere">kerere</tp:taxon-name-part></tp:taxon-name></italic></bold>
                  </td></tr><tr><td rowspan="1" colspan="1">–</td><td rowspan="1" colspan="1">Ovary sparsely to moderately pubescent; capsule linear, flat, each valve with an inconspicuous midline; seeds thin, coriaceous and winged</td><td rowspan="1" colspan="1">
                    <bold><italic><tp:taxon-name><tp:taxon-name-part taxon-name-part-type="genus" reg="Pachyptera">P.</tp:taxon-name-part> <tp:taxon-name-part taxon-name-part-type="species" reg="linearis">linearis</tp:taxon-name-part></tp:taxon-name></italic></bold>
                  </td></tr></tbody></table></table-wrap></tp:treatment-sec></tp:taxon-treatment>
