# Supplementary material for: Taxonomic revision of Pachyptera (Bignonieae, Bignoniaceae)
Source: PhytoKeys. 2018 Jan 19;(92):89–131. doi: 10.3897/phytokeys.92.20987 (PMC5799743; doi:10.3897/phytokeys.92.20987)
Supplement: XML Treatment for Pachyptera erythraea [file phytokeys.92.20987-treatment3.xml]

<!DOCTYPE tp:taxon-treatment
  PUBLIC "-//TaxonX//DTD Taxonomic Treatment Publishing DTD v0 20100105//EN" "tax-treatment-NSO.dtd">
<tp:taxon-treatment xmlns:tp="http://www.plazi.org/taxpub"><tp:treatment-meta><kwd-group><label>Taxon classification</label><kwd><named-content xmlns:xlink="http://www.w3.org/1999/xlink" content-type="kingdom">Plantae</named-content></kwd><kwd><named-content xmlns:xlink="http://www.w3.org/1999/xlink" content-type="order">Lamiales</named-content></kwd><kwd><named-content xmlns:xlink="http://www.w3.org/1999/xlink" content-type="family">Bignoniaceae</named-content></kwd></kwd-group><mixed-citation publication-type="journal"><person-group><name><surname>Francisco</surname><given-names>Jessica Nayara Carvalho</given-names></name><name><surname>Lohmann</surname><given-names>Lúcia G.</given-names></name></person-group><article-title>Taxonomic revision of <italic><tp:taxon-name><tp:taxon-name-part taxon-name-part-type="genus" reg="Pachyptera">Pachyptera</tp:taxon-name-part></tp:taxon-name></italic> (<tp:taxon-name><tp:taxon-name-part taxon-name-part-type="tribe">Bignonieae</tp:taxon-name-part></tp:taxon-name>, <tp:taxon-name><tp:taxon-name-part taxon-name-part-type="family">Bignoniaceae</tp:taxon-name-part></tp:taxon-name>)</article-title><source>PhytoKeys</source><day>19</day><month>1</month><year>2018</year><volume>2018</volume><issue>92</issue><fpage>89</fpage><lpage>131</lpage><pub-id pub-id-type="doi">10.3897/phytokeys.92.20987</pub-id></mixed-citation></tp:treatment-meta><tp:nomenclature><label>2.</label><tp:taxon-name>
            <tp:taxon-name-part taxon-name-part-type="genus" reg="Pachyptera">Pachyptera</tp:taxon-name-part>
            <tp:taxon-name-part taxon-name-part-type="species" reg="erythraea">erythraea</tp:taxon-name-part>
          </tp:taxon-name><tp:taxon-authority>(Dugand) A.H. Gentry, Phytologia 35(3): 186, fig. 2A. 1977</tp:taxon-authority><xref ref-type="fig" rid="F7">Fig. 7</xref><!--PageBreak--><!--PageBreak--><tp:nomenclature-citation-list><tp:nomenclature-citation><tp:taxon-name>
                <tp:taxon-name-part taxon-name-part-type="genus" reg="Pachyptera">Pachyptera</tp:taxon-name-part> <tp:taxon-name-part taxon-name-part-type="species" reg="erythraea">erythraea</tp:taxon-name-part></tp:taxon-name><comment>(Dugand) A.H. Gentry, Phytologia 35(3): 186, fig. 2A. 1977. <tp:taxon-name><tp:taxon-name-part taxon-name-part-type="genus" reg="Pachyptera">Pachyptera</tp:taxon-name-part> <tp:taxon-name-part taxon-name-part-type="species" reg="kerere">kerere</tp:taxon-name-part> <tp:taxon-name-part taxon-name-part-type="infraspecific-rank">var.</tp:taxon-name-part> <tp:taxon-name-part taxon-name-part-type="variety" reg="erythraea">erythraea</tp:taxon-name-part></tp:taxon-name> Dugand, Caldasia 7(31): 16. 1955. <tp:taxon-name><tp:taxon-name-part taxon-name-part-type="genus" reg="Mansoa">Mansoa</tp:taxon-name-part> <tp:taxon-name-part taxon-name-part-type="species" reg="erythraea">erythraea</tp:taxon-name-part></tp:taxon-name> (Dugand) A. Gentry, Ann. Missouri Bot. Gard. 66(4): 782. 1979 [1980]. Type: Colombia. Santander: 10 leguas al S.E. de Barranca Bermeja, a 9 km de la margen izquierda del Río Opón, 200 m., 26 Aug. 1954, fl., R. Romero-Castañeda 4727 (holotype, COL000004375!).</comment></tp:nomenclature-citation></tp:nomenclature-citation-list></tp:nomenclature><tp:treatment-sec sec-type="description" id="SECID0ETXAI"><title>Description.</title><p>
            <italic>Liana</italic>; stem solid, tetragonal (cylindrical when young), green or brown, with greyish striations, lenticellate; prophylls of axillary buds 3(-4)-seriated, flattened and ensiform. <italic>Leaves</italic> with blades discolorous, chartaceous, elliptic, ovate-lanceolate, asymmetric, apex caudate, base cordate, oblique, lateral blades 11.0–19.2 × 4.7–8 cm, apical blades 12.0–12.3 × 5.7–6.2 cm; petioles semi-cylindrical, 3.8–6.5 cm long; petiolules not pulvinated, lateral petiolules 1.3–2.4 cm long, apical petiolules 2.5–4.1 cm long. <italic>Inflorescence</italic> a congested raceme, 2.2–4.5 cm long; pedicel 1.8–2.6 cm long; bracts 1.2–1.3 × 0.5–0.9 mm long; bracteoles cymbiform or triangular, 0.4–0.8 mm. <italic>Calyx</italic> reddish-wine, cupular, truncate, minutely 5-lobed, 0.9 × 0.7–0.9 cm. <italic>Corolla</italic> orange to red, tubular-campanulate, 8.5–8.7 cm long, ca. 2.2 cm of diameter at the tube mouth; lobes rounded (sub-circular), 1.8 × 1.4–1.6 cm. <italic>Androecium</italic> with the longer stamens 44.8–49.3 mm long, the shortest stamens 34.6–39.3 mm long, sparsely puberulous at the dorsal portion of the apex; anthers villous, sub-exserted, with thecae curved forward, 2.0–2.6 × 0.6–1.4 mm; pollen 3-colpate, microreticulate. <italic>Gynoecium</italic> ca. 6.6 cm long; ovary 3.1–3.9 ×1.3–1.6, cylindrical, bisulcate, smooth, sparsely puberulous at grooves, with simples trichomes, moderately lepidote, with patelliform glandular trichomes distributed in two vertical lines parallel to the grooves, glandular peltate trichomes forming a vertical line of transition between internal and external grooves and mixing with simple trichomes within the grooves; stigma elliptic, 3.8 × 1.9–2.1 mm; nectar disc ca. 2.4 × 3.8 mm. <italic>Capsule</italic> linear, flattened, 34.0–41.0 × 2.7–3.0 cm, each valve with an inconspicuous longitudinal midline; seeds oblong, 7.5–9.8 × 2.0–2.1 cm, thin, not-corky, chartaceous to woody, striated, secondary sculpture not seen, winged, with membranaceous and hyaline wings.</p><fig id="F7" position="float" orientation="portrait"><label>Figure 7.</label><caption><p>
                <italic><tp:taxon-name><tp:taxon-name-part taxon-name-part-type="genus" reg="Pachyptera">Pachyptera</tp:taxon-name-part> <tp:taxon-name-part taxon-name-part-type="species" reg="erythraea">erythraea</tp:taxon-name-part></tp:taxon-name></italic>: <bold>A</bold> Branchlets with four leaves <bold>B</bold> Inflorescence <bold>C</bold> Interpetiolar region showing extra floral nectaries and prophylls of axillary buds 3-seriated, flattened and ensiform <bold>D</bold> Open calyx (external view) <bold>E</bold> Open flower showing the androecium with anthers united by the villous indument <bold>F</bold> Upper portion of stamen, showing villous and curved thecae <bold>G</bold> Gynoecium <bold>H</bold> Detail of the lepidote ovary indument, with simples trichomes and glandular peltate, and patelliform trichomes (M. Weir 72, K) <bold>I</bold> Linear and flattened fruit <bold>J</bold> Seed wings (A.H. Gentry 20050, MO).</p></caption><graphic xmlns:xlink="http://www.w3.org/1999/xlink" xlink:href="phytokeys-92-089-g007.jpg" position="float" orientation="portrait" xlink:type="simple" id="oo_180444.jpg"/></fig><!--PageBreak--><!--PageBreak--></tp:treatment-sec><tp:treatment-sec sec-type="distribution" id="SECID0EXZAI"><title>Distribution.</title><p>
            <italic><tp:taxon-name><tp:taxon-name-part taxon-name-part-type="genus" reg="Pachyptera">Pachyptera</tp:taxon-name-part> <tp:taxon-name-part taxon-name-part-type="species" reg="erythraea">erythraea</tp:taxon-name-part></tp:taxon-name></italic> is endemic to wet forest vegetation from the Magdalena River Valley in northern Colombia (Antioquia, Santander). Fig. <xref ref-type="fig" rid="F8">8</xref>.</p></tp:treatment-sec><tp:treatment-sec sec-type="phenology" id="SECID0EM1AI"><title>Phenology.</title><p>Flowers collected in January, March and July to December. Two fruiting collections are known, one collected in July and the other in September.</p><fig id="F8" position="float" orientation="portrait"><label>Figure 8.</label><caption><p>Distribution of <italic><tp:taxon-name><tp:taxon-name-part taxon-name-part-type="genus" reg="Pachyptera">Pachyptera</tp:taxon-name-part> <tp:taxon-name-part taxon-name-part-type="species" reg="erythraea">erythraea</tp:taxon-name-part></tp:taxon-name></italic>.</p></caption><graphic xmlns:xlink="http://www.w3.org/1999/xlink" xlink:href="phytokeys-92-089-g008.jpg" position="float" orientation="portrait" xlink:type="simple" id="oo_180445.jpg"/></fig></tp:treatment-sec><tp:treatment-sec sec-type="Taxonomic comments" id="SECID0EJ2AI"><title>Taxonomic comments.</title><p>
            <italic><tp:taxon-name><tp:taxon-name-part taxon-name-part-type="genus" reg="Pachyptera">Pachyptera</tp:taxon-name-part> <tp:taxon-name-part taxon-name-part-type="species" reg="erythraea">erythraea</tp:taxon-name-part></tp:taxon-name></italic> is distinguished by the orange to red corollas (vs. white, light pink to pale purple in all other species), cupular calyces (vs. tubular in all other species) and sub-exserted anthers (vs. included anthers in all other species). Moreover, <italic><tp:taxon-name><tp:taxon-name-part taxon-name-part-type="genus" reg="Pachyptera">P.</tp:taxon-name-part> <tp:taxon-name-part taxon-name-part-type="species" reg="erythraea">erythraea</tp:taxon-name-part></tp:taxon-name></italic> is the sole species of <italic><tp:taxon-name><tp:taxon-name-part taxon-name-part-type="genus" reg="Pachyptera">Pachyptera</tp:taxon-name-part></tp:taxon-name></italic> with tubular-campanulate corollas. The fruit of <italic><tp:taxon-name><tp:taxon-name-part taxon-name-part-type="genus" reg="Pachyptera">P.</tp:taxon-name-part> <tp:taxon-name-part taxon-name-part-type="species" reg="erythraea">erythraea</tp:taxon-name-part></tp:taxon-name></italic> is flat, without a visible longitudinal midline. The seeds are thin and winged, similar to those of <italic><tp:taxon-name><tp:taxon-name-part taxon-name-part-type="genus" reg="Pachyptera">P.</tp:taxon-name-part> <tp:taxon-name-part taxon-name-part-type="species" reg="incarnata">incarnata</tp:taxon-name-part></tp:taxon-name></italic> and <italic><tp:taxon-name><tp:taxon-name-part taxon-name-part-type="genus" reg="Pachyptera">P.</tp:taxon-name-part> <tp:taxon-name-part taxon-name-part-type="species" reg="linearis">linearis</tp:taxon-name-part></tp:taxon-name></italic>. <italic><tp:taxon-name><tp:taxon-name-part taxon-name-part-type="genus" reg="Pachyptera">Pachyptera</tp:taxon-name-part> <tp:taxon-name-part taxon-name-part-type="species" reg="erythraea">erythraea</tp:taxon-name-part></tp:taxon-name></italic> is closely related to <italic><tp:taxon-name><tp:taxon-name-part taxon-name-part-type="genus" reg="Pachyptera">P.</tp:taxon-name-part> <tp:taxon-name-part taxon-name-part-type="species" reg="incarnata">incarnata</tp:taxon-name-part></tp:taxon-name></italic>, with which it shares a moderately to densely lepidote ovary (Fig. <xref ref-type="fig" rid="F1">1</xref>). However, these species are separated by the bi-sulcate ovary, with glandular peltate and patelliform trichomes arranged in vertical lines in <italic><tp:taxon-name><tp:taxon-name-part taxon-name-part-type="genus" reg="Pachyptera">P.</tp:taxon-name-part> <tp:taxon-name-part taxon-name-part-type="species" reg="erythraea">erythraea</tp:taxon-name-part></tp:taxon-name></italic> vs. the non-sulcate ovary, fully covered by glandular peltate trichomes in <italic><tp:taxon-name><tp:taxon-name-part taxon-name-part-type="genus" reg="Pachyptera">P.</tp:taxon-name-part> <tp:taxon-name-part taxon-name-part-type="species" reg="incarnata">incarnata</tp:taxon-name-part></tp:taxon-name></italic>.</p></tp:treatment-sec><tp:treatment-sec sec-type="material" id="SECID0E45AI"><title>Specimens examined.</title><p>
            <bold>COLOMBIA. Antioquia</bold>: Caucasia, along road to Nechi 24 km from Caucasia-Planeta Rica road, Hacienda Costarica, margin of primary forest and trees remaining in cleared pasture, <named-content xmlns:xlink="http://www.w3.org/1999/xlink" content-type="dwc:verbatimCoordinates" xlink:type="simple"><named-content content-type="geo-json" specific-use="{&#34;type&#34;:&#34;Point&#34;,&#34;coordinates&#34;:[-75.080000,8.060000]}" id="NCID0EI6AI" xlink:type="simple">8°03'36.0"N, 75°04'48.0"W</named-content></named-content>, 60 m, 21 Mar 1987, fl., J.L. Zarucchi 4887 (HUA, K, MO); <italic>Ibid.</italic>, 21 Mar 1987, fl., J.L. Zarucchi 4862A (MO); Zaragoza, Carretera a Zaragoza entre Carralao y Angostura, 70 m, 13 Jan 1989, fl., G. Ramiro Fonnegra 2580 (HUA); Rio Magdalena, July 1868, fl., M. Weir 72 (K). <bold>Santander</bold>: Barranca Bermeja, 10 leguas al SE de Barranca <!--PageBreak-->Bermeja, <named-content xmlns:xlink="http://www.w3.org/1999/xlink" content-type="dwc:verbatimCoordinates" xlink:type="simple"><named-content content-type="geo-json" specific-use="{&#34;type&#34;:&#34;Point&#34;,&#34;coordinates&#34;:[-73.860000,7.060000]}" id="NCID0EW6AI" xlink:type="simple">7°03'36.0"N, 73°51'36.0"W</named-content></named-content>, 200 m, 26 Aug 1954, fl., R. Romero-Castañeda 4727 (COL, MO); <italic>Ibid.</italic>, 12 leguas al SE de Barranca Bermeja, orilla derecha del rio Opón, 200 m, 4 Oct 1954, fl., R. Romero-Castañeda 4979 (COL); <italic>Ibid.</italic>, 2 km S. of Llanitas, 19 km N. of Barranca Bermeja, <named-content xmlns:xlink="http://www.w3.org/1999/xlink" content-type="dwc:verbatimCoordinates" xlink:type="simple"><named-content content-type="geo-json" specific-use="{&#34;type&#34;:&#34;Point&#34;,&#34;coordinates&#34;:[-73.860000,7.060000]}" id="NCID0ECABI" xlink:type="simple">7°03'36.0"N, 73°51'36.0"W</named-content></named-content>, 160 m, 24 July 1975, fl., A.H. Gentry 15369 (MO); 11-13 km N of Barranca Bermeja on road to Puerto, <named-content xmlns:xlink="http://www.w3.org/1999/xlink" content-type="dwc:verbatimCoordinates" xlink:type="simple"><named-content content-type="geo-json" specific-use="{&#34;type&#34;:&#34;Point&#34;,&#34;coordinates&#34;:[-73.841111,7.155278]}" id="NCID0EKABI" xlink:type="simple">07°09'19"N, 73°50'28"W</named-content></named-content>, 160m, 24 July 1975, fl., A.H. Gentry 15372 (MO); Campo Capote, Magdalena Valley, campo Capote, 30 km E of Carare, 6.61, -73.91, 300 m, 29 Sept 1977, fr., A.H. Gentry 20050 (MO); El Centro, 3 km S. of El Centro on road to Yarima, 200 m, 25 July 1975, fl., fr., A.H. Gentry 15402 (MO).</p></tp:treatment-sec><tp:treatment-sec><!--Section generated to contain objects referenced in tp:taxon-treatment.--><fig id="F1" position="float" orientation="portrait"><label>Figure 1.</label><caption><p>Schematic diagram summarising phylogenetic relationships within <italic><tp:taxon-name><tp:taxon-name-part taxon-name-part-type="genus" reg="Pachyptera">Pachyptera</tp:taxon-name-part></tp:taxon-name></italic>, with morphological characters mapped on the diagram. Names of the terminal taxa indicate the taxon in which these species were previously included. The taxonomic updates proposed here are also indicated. Relationships depicted follow Francisco and Lohmann (submitted).</p></caption><graphic xmlns:xlink="http://www.w3.org/1999/xlink" xlink:href="phytokeys-92-089-g001.jpg" position="float" orientation="portrait" xlink:type="simple" id="oo_180438.jpg"/></fig></tp:treatment-sec></tp:taxon-treatment>
