# Supplementary material for: Taxonomic revision of Pachyptera (Bignonieae, Bignoniaceae)
Source: PhytoKeys. 2018 Jan 19;(92):89–131. doi: 10.3897/phytokeys.92.20987 (PMC5799743; doi:10.3897/phytokeys.92.20987)
Supplement: XML Treatment for Pachyptera incarnata [file phytokeys.92.20987-treatment4.xml]

<!DOCTYPE tp:taxon-treatment
  PUBLIC "-//TaxonX//DTD Taxonomic Treatment Publishing DTD v0 20100105//EN" "tax-treatment-NSO.dtd">
<tp:taxon-treatment xmlns:tp="http://www.plazi.org/taxpub"><tp:treatment-meta><kwd-group><label>Taxon classification</label><kwd><named-content xmlns:xlink="http://www.w3.org/1999/xlink" content-type="kingdom">Plantae</named-content></kwd><kwd><named-content xmlns:xlink="http://www.w3.org/1999/xlink" content-type="order">Lamiales</named-content></kwd><kwd><named-content xmlns:xlink="http://www.w3.org/1999/xlink" content-type="family">Bignoniaceae</named-content></kwd></kwd-group><mixed-citation publication-type="journal"><person-group><name><surname>Francisco</surname><given-names>Jessica Nayara Carvalho</given-names></name><name><surname>Lohmann</surname><given-names>Lúcia G.</given-names></name></person-group><article-title>Taxonomic revision of <italic><tp:taxon-name><tp:taxon-name-part taxon-name-part-type="genus" reg="Pachyptera">Pachyptera</tp:taxon-name-part></tp:taxon-name></italic> (<tp:taxon-name><tp:taxon-name-part taxon-name-part-type="tribe">Bignonieae</tp:taxon-name-part></tp:taxon-name>, <tp:taxon-name><tp:taxon-name-part taxon-name-part-type="family">Bignoniaceae</tp:taxon-name-part></tp:taxon-name>)</article-title><source>PhytoKeys</source><day>19</day><month>1</month><year>2018</year><volume>2018</volume><issue>92</issue><fpage>89</fpage><lpage>131</lpage><pub-id pub-id-type="doi">10.3897/phytokeys.92.20987</pub-id></mixed-citation></tp:treatment-meta><tp:nomenclature><label>3.</label><tp:taxon-name>
            <tp:taxon-name-part taxon-name-part-type="genus" reg="Pachyptera">Pachyptera</tp:taxon-name-part>
            <tp:taxon-name-part taxon-name-part-type="species" reg="incarnata">incarnata</tp:taxon-name-part>
            <object-id xmlns:xlink="http://www.w3.org/1999/xlink" content-type="ipni" xlink:type="simple">urn:lsid:ipni.org:names:77175179-1</object-id>
          </tp:taxon-name><tp:taxon-authority>(Aubl.) Francisco &amp; L.G. Lohmann</tp:taxon-authority><tp:taxon-status xmlns:xlink="http://www.w3.org/1999/xlink" xlink:type="simple">comb. nov.</tp:taxon-status><xref ref-type="fig" rid="F9">Fig. 9</xref><tp:nomenclature-citation-list><tp:nomenclature-citation><tp:taxon-name>
                <tp:taxon-name-part taxon-name-part-type="genus" reg="Bignonia">Bignonia</tp:taxon-name-part> <tp:taxon-name-part taxon-name-part-type="species" reg="incarnata">incarnata</tp:taxon-name-part></tp:taxon-name><comment>Aubl., Hist. Pl. Guiane. 2: 645, tab. 261, 262, fig. 1–8. 1775. <tp:taxon-name><tp:taxon-name-part taxon-name-part-type="genus" reg="Bignonia">Bignonia</tp:taxon-name-part> <tp:taxon-name-part taxon-name-part-type="species" reg="incarnata">incarnata</tp:taxon-name-part></tp:taxon-name> Aublet sec. Splitg., Tijdschr. Nat. Geschied 9: 7. 1842. nom. nud. <tp:taxon-name><tp:taxon-name-part taxon-name-part-type="genus" reg="Cydista">Cydista</tp:taxon-name-part> <tp:taxon-name-part taxon-name-part-type="species" reg="incarnata">incarnata</tp:taxon-name-part></tp:taxon-name> Miers, Proc. Roy. Hort. Soc. London. 3: 192. 1863. <italic>nom. nud.</italic><tp:taxon-name><tp:taxon-name-part taxon-name-part-type="genus" reg="Pachyptera">Pachyptera</tp:taxon-name-part> <tp:taxon-name-part taxon-name-part-type="species" reg="kerere">kerere</tp:taxon-name-part> <tp:taxon-name-part taxon-name-part-type="infraspecific-rank">var.</tp:taxon-name-part> <tp:taxon-name-part taxon-name-part-type="variety" reg="incarnata">incarnata</tp:taxon-name-part></tp:taxon-name> (Aubl.) A.H. Gentry, Brittonia 25(3): 235. 1973. <tp:taxon-name><tp:taxon-name-part taxon-name-part-type="genus" reg="Mansoa">Mansoa</tp:taxon-name-part> <tp:taxon-name-part taxon-name-part-type="species" reg="kerere">kerere</tp:taxon-name-part> <tp:taxon-name-part taxon-name-part-type="infraspecific-rank">var.</tp:taxon-name-part> <tp:taxon-name-part taxon-name-part-type="variety" reg="incarnata">incarnata</tp:taxon-name-part></tp:taxon-name> (Aubl.) A.H. Gentry, Ann. Missouri Bot. Gard. 66(4): 783. 1979 [1980]. Type: French Guiana. s.loc., s.d., (fl., fr), J.B.C.F. Aublet s.n. Lectotype (designated here): tab. 261 and 262, in Hist. Pl. Guiane 1775.</comment></tp:nomenclature-citation></tp:nomenclature-citation-list></tp:nomenclature><tp:treatment-sec sec-type="description" id="SECID0EGEBI"><title>Description.</title><p>
            <italic>Liana</italic>; stems solid, tetragonal (cylindrical when young), green or brown (reddish), with greyish striations, lenticellate; prophylls of axillary buds 3(–5)-seriated, flattened and ensiform. <italic>Leaves</italic> with blades discolorous (concolor), chartaceous to coriaceous (membranaceous), elliptic, obovate or ovate-lanceolate, asymmetric, apex acute, acuminate or caudate (retuse), base cordate, oblique, lateral blades 2.6–21.1 × 1.9–9.2 cm, apical blades 5.7–20 × 2.6–7.6 cm; petioles semi-cylindrical, 0.8–5.5 cm long, petiolules not puvinated, lateral petiolules 0.8–5.5 cm long, apical petiolules 1.4–4.4 cm long. <italic>Inflorescence</italic> a congested raceme, 0.8–3.5 cm long; pedicel 0.5–1.3(–7.5) cm long; bracts 0.8–2.5 × 0.7–0.9 mm long; bracteoles cymbiform or filiform, 0.2–0.7 mm. <italic>Calyx</italic> green, light pink at apex, tubular, bilabiate, minutely 5-lobed or truncate, 0.4–1 × 0.4–0.6 cm. <italic>Corolla</italic> light pink to pale purple, infundibuliform, 2.9–7.6 cm long, 0.7–1.9 cm of diameter at the tube mouth; lobes rounded (sub-circular), 0.3–1.5 × 0.4–1.3 cm. <italic>Androecium</italic> with the longer stamens 23.4–17.0 mm long, the shorter stamens 10.0–15.7 mm long, glabrous; anthers villous, included, with thecae curved forward, 2.6–3.1 × 0.5–0.5 mm; pollen 3-colpate, microreticulate. <italic>Gynoecium</italic> 3.0–5.0 cm long; ovary 1.8–2.9× 0.7–0.91, cylindrical, not-sulcate, smooth, glabrous, densely lepidote, with glandular peltate trichomes, rarely with some patelliform glandular trichomes; stigma capitate or ovate, 0.8–3.5 × 0.5 mm; nectar disc 0.8– 1.0 × 1.7–1.8 mm. <italic>Capsule</italic> linear, flattened, 10.5–42.6 × 1.4–2.6 cm, each valve with an inconspicuous longitudinal midline; seeds oblong, 4.0–7.0 × 1.3–2.8 cm, thin, not-corky, chartaceous to sub-coriaceous, striated, secondary sculpture with randomly distributed micropores, winged, with membranaceous and hyaline wings.</p><fig id="F9" position="float" orientation="portrait"><label>Figure 9.</label><caption><p>
                <italic><tp:taxon-name><tp:taxon-name-part taxon-name-part-type="genus" reg="Pachyptera">Pachyptera</tp:taxon-name-part> <tp:taxon-name-part taxon-name-part-type="species" reg="incarnata">incarnata</tp:taxon-name-part></tp:taxon-name></italic>: <bold>A</bold> Flowering branch <bold>B</bold> Interpetiolar region with <abbrev xmlns:xlink="http://www.w3.org/1999/xlink" xlink:title="Extrafloral nectaries" id="ABBRID0ETFBI" xlink:type="simple">EFNs</abbrev> and prophylls of axillary buds 3-seriated, flattened and ensiform <bold>C</bold> Mucronulate leaflet apex <bold>D</bold> Branchlets trifoliate with terminal leaflet replaced by trifid tendril <bold>E</bold> Trifid tentril <bold>F</bold> Calyx external view <bold>G</bold> Open flower showing the androecium with anthers united <bold>H</bold> Stamen with villous and curved thecae <bold>I</bold> Gynoecium <bold>J</bold> Ovary surface lepidote, with glandular peltate trichomes (J.N.C. Francisco 103, SPF) <bold>K</bold> Fruit linear flattened capsule <bold>L</bold> Seeds wings (J.N.C. Francisco 122, SPF).</p></caption><graphic xmlns:xlink="http://www.w3.org/1999/xlink" xlink:href="phytokeys-92-089-g009.jpg" position="float" orientation="portrait" xlink:type="simple" id="oo_180446.jpg"/></fig></tp:treatment-sec><tp:treatment-sec sec-type="distribution" id="SECID0EQGBI"><title>Distribution.</title><p>This species is found in wet forest vegetation in Brazil (Amazonas, Mato Grosso, Pará, Rondônia) and French Guiana. Fig. <xref ref-type="fig" rid="F10">10</xref>.</p></tp:treatment-sec><tp:treatment-sec sec-type="phenology" id="SECID0E1GBI"><title>Phenology.</title><p>
            <italic><tp:taxon-name><tp:taxon-name-part taxon-name-part-type="genus" reg="Pachyptera">Pachyptera</tp:taxon-name-part> <tp:taxon-name-part taxon-name-part-type="species" reg="incarnata">incarnata</tp:taxon-name-part></tp:taxon-name></italic> flowers in February to May and July to December. Fruiting material has been colected in April, May, July to October and December.</p><fig id="F10" position="float" orientation="portrait"><label>Figure 10.</label><caption><p>Distribution of <italic><tp:taxon-name><tp:taxon-name-part taxon-name-part-type="genus" reg="Pachyptera">Pachyptera</tp:taxon-name-part> <tp:taxon-name-part taxon-name-part-type="species" reg="incarnata">incarnata</tp:taxon-name-part></tp:taxon-name></italic>.</p></caption><graphic xmlns:xlink="http://www.w3.org/1999/xlink" xlink:href="phytokeys-92-089-g010.jpg" position="float" orientation="portrait" xlink:type="simple" id="oo_180447.jpg"/></fig></tp:treatment-sec><tp:treatment-sec sec-type="etymology" id="SECID0EDIBI"><title>Etymology.</title><p>The specific epithet “<italic>incarnata</italic>” refers to the corolla colour referred by Aublet as “of flesh”.</p></tp:treatment-sec><tp:treatment-sec sec-type="Nomenclatural note" id="SECID0ETIBI"><title>Nomenclatural note.</title><p>This species was first described by <xref ref-type="bibr" rid="B1">Aublet (1775)</xref> as <italic><tp:taxon-name><tp:taxon-name-part taxon-name-part-type="genus" reg="Bignonia">Bignonia</tp:taxon-name-part> <tp:taxon-name-part taxon-name-part-type="species" reg="incarnata">incarnata</tp:taxon-name-part></tp:taxon-name></italic>. <xref ref-type="bibr" rid="B12">Gentry (1973)</xref> treated <italic><tp:taxon-name><tp:taxon-name-part taxon-name-part-type="genus" reg="Bignonia">B.</tp:taxon-name-part> <tp:taxon-name-part taxon-name-part-type="species" reg="incarnata">incarnata</tp:taxon-name-part></tp:taxon-name></italic> as a variety of <italic><tp:taxon-name><tp:taxon-name-part taxon-name-part-type="genus" reg="Pachyptera">P.</tp:taxon-name-part> <tp:taxon-name-part taxon-name-part-type="species" reg="kerere">kerere</tp:taxon-name-part></tp:taxon-name></italic> due to the shared racemose inflorescences, corolla infundibuliform, villous anthers and prophylls of the axillary buds 3-seriated. <xref ref-type="bibr" rid="B12">Gentry (1973)</xref> distinguished the two varieties based on differences in the fruit and seed morphology. More specifically, <tp:taxon-name><tp:taxon-name-part taxon-name-part-type="genus" reg="Pachyptera">P.</tp:taxon-name-part> <tp:taxon-name-part taxon-name-part-type="species" reg="kerere">kerere</tp:taxon-name-part> <tp:taxon-name-part taxon-name-part-type="infraspecific-rank">var.</tp:taxon-name-part> <tp:taxon-name-part taxon-name-part-type="variety" reg="kerere">kerere</tp:taxon-name-part></tp:taxon-name> included the individuals with inflated fruits, corky and wingless seeds, while <tp:taxon-name><tp:taxon-name-part taxon-name-part-type="genus" reg="Pachyptera">P.</tp:taxon-name-part> <tp:taxon-name-part taxon-name-part-type="species" reg="kerere">kerere</tp:taxon-name-part> <tp:taxon-name-part taxon-name-part-type="infraspecific-rank">var.</tp:taxon-name-part> <tp:taxon-name-part taxon-name-part-type="variety" reg="incarnata">incarnata</tp:taxon-name-part></tp:taxon-name> included the individuals with flattened fruits, thin and winged seeds. Despite the floral similarity between these two species, <italic><tp:taxon-name><tp:taxon-name-part taxon-name-part-type="genus" reg="Pachyptera">P.</tp:taxon-name-part> <tp:taxon-name-part taxon-name-part-type="species" reg="incarnata">incarnata</tp:taxon-name-part></tp:taxon-name></italic> is phylogenetically more closely related to <italic><tp:taxon-name><tp:taxon-name-part taxon-name-part-type="genus" reg="Pachyptera">P.</tp:taxon-name-part> <tp:taxon-name-part taxon-name-part-type="species" reg="erythraea">erythraea</tp:taxon-name-part></tp:taxon-name></italic>, with which it shares a densely lepidote ovary and flattened and linear fruits (Fig. <xref ref-type="fig" rid="F1">1</xref>). Based on the authors’ new molecular phylogeny (Francisco and Lohmann submitted) and morphological data, this taxon is raised back to species-level, following <xref ref-type="bibr" rid="B1">Aublet (1775)</xref>. As it was not possible to locate original material, the original illustration is here designated as the lectotype.</p></tp:treatment-sec><tp:treatment-sec sec-type="Taxonomic comments" id="SECID0EGMBI"><title>Taxonomic comments.</title><p>
            <italic><tp:taxon-name><tp:taxon-name-part taxon-name-part-type="genus" reg="Pachyptera">Pachyptera</tp:taxon-name-part> <tp:taxon-name-part taxon-name-part-type="species" reg="incarnata">incarnata</tp:taxon-name-part></tp:taxon-name></italic> is characterised by the infundibuliform and light pink to pale purple corolla with ovary densely lepidote. The capsule is linear, flattened and coriaceous, with pink patelliform glandular trichomes throughout the surface and has an inconspicuous longitudinal midline. Seeds are oblong, thin, chartaceous to sub-coriaceous, winged, with membranaceous and hyaline wings.</p></tp:treatment-sec><tp:treatment-sec sec-type="material" id="SECID0EXMBI"><title>Specimens examined.</title><p>
            <bold>BRAZIL. Amapá</bold>: Campaipi, Embrapa reserve and vicinity, <named-content xmlns:xlink="http://www.w3.org/1999/xlink" content-type="dwc:verbatimCoordinates" xlink:type="simple"><named-content content-type="geo-json" specific-use="{&#34;type&#34;:&#34;Point&#34;,&#34;coordinates&#34;:[-51.616667,0.166667]}" id="NCID0ECNBI" xlink:type="simple">0°10'N, 51°37'W</named-content></named-content>, 3 Sept 1983, fl., S.A. Mori 15783 (MG, MO). <bold>Amazonas</bold>: Manaus, 31 Aug 1931, fl., A. Ducke 24091 (R); <italic>Ibid.</italic>, estrada do Aleixo, near Manaus, turn off to Río Negro at km 11 past INPA, 2 Dec 1974, fl., A.H. Gentry 13027 (MO); <italic>Ibid.</italic>, INPA boat landing behind Manaus airport, Río Negro, 15 Dec 1974, fr., A.H. Gentry 13323 (MO); <italic>Ibid.</italic>, across from Guarara factory, 20 Apr 1974, fl., D.G. Campbell P22008 (MO); Presidente Figueiredo, Balbina, Rebio Uatumã, grade do PPBio, 6 Oct 2006, fr., J.R. Carvalho-Sobrinho 1078 (INPA). <bold>Mato Grosso</bold>: Aripuanã, MT-420, beira do rio, <named-content xmlns:xlink="http://www.w3.org/1999/xlink" content-type="dwc:verbatimCoordinates" xlink:type="simple"><named-content content-type="geo-json" specific-use="{&#34;type&#34;:&#34;Point&#34;,&#34;coordinates&#34;:[-59.120000,-10.250000]}" id="NCID0EUNBI" xlink:type="simple">10°15'00.0"S, 59°07'12.0"W</named-content></named-content>, 11 July 1997, fl., G.F. Árbocz 4256 (ESA); Juruena, beira do Rio Juruena, floresta aluvial, <named-content xmlns:xlink="http://www.w3.org/1999/xlink" content-type="dwc:verbatimCoordinates" xlink:type="simple"><named-content content-type="geo-json" specific-use="{&#34;type&#34;:&#34;Point&#34;,&#34;coordinates&#34;:[-58.330000,-10.310000]}" id="NCID0E3NBI" xlink:type="simple">10°18'36.0"S, 58°19'48.0"W</named-content></named-content>, 10 July 1997, fl., V.C. Souza 18583 (ESA); Nova Bandeirantes, estrada Iporã, 255 m, 22 July 2015, fl., fr., R.S. Ribeiro 78 (SPF). <bold>Pará</bold>: Belterra, Floresta Nacional do Tapajós, estrada para comunidade de Jamaraguá, km 72, <named-content xmlns:xlink="http://www.w3.org/1999/xlink" content-type="dwc:verbatimCoordinates" xlink:type="simple"><named-content content-type="geo-json" specific-use="{&#34;type&#34;:&#34;Point&#34;,&#34;coordinates&#34;:[-55.027611,-2.921083]}" id="NCID0EGOBI" xlink:type="simple">02°55'15.9"S, 55°01'39.4"W</named-content></named-content>, 114 m, 16 Sept 2015, fl., J.N.C. Francisco 89 (SPF); estrada do Mocambo, IPEAN, 02 May 1969, fl., J.M. Pires 12075 (IAN, MO); Irituia, Rio Irituia, varzea S. Miguel do Guamá, 29 Oct 1948, fl., G.A. Black 48-3355 (IAN); Itaituba, estrada Santarém-Cuiabá, BR 163, km 794, <named-content xmlns:xlink="http://www.w3.org/1999/xlink" content-type="dwc:verbatimCoordinates" xlink:type="simple"><named-content content-type="geo-json" specific-use="{&#34;type&#34;:&#34;Point&#34;,&#34;coordinates&#34;:[-55.333333,-7.416667]}" id="NCID0EOOBI" xlink:type="simple">7°25'S, 55°20'W</named-content></named-content>, 12 May 1983, fl., I.L. Amaral 1248 (MO); Marabá, Marabu, Serra Norte, Carajás, <named-content xmlns:xlink="http://www.w3.org/1999/xlink" content-type="dwc:verbatimCoordinates" xlink:type="simple"><named-content content-type="geo-json" specific-use="{&#34;type&#34;:&#34;Point&#34;,&#34;coordinates&#34;:[-57.810000,-7.710000]}" id="NCID0EWOBI" xlink:type="simple">7°42'36.0"S, 57°48'36.0"W</named-content></named-content>, 01 Aug 1983, fl., M. Silva 1604 (MO, UEC); Óbidos, beira do Lago Curumu, floresta de várzea, <named-content xmlns:xlink="http://www.w3.org/1999/xlink" content-type="dwc:verbatimCoordinates" xlink:type="simple"><named-content content-type="geo-json" specific-use="{&#34;type&#34;:&#34;Point&#34;,&#34;coordinates&#34;:[-55.646472,-1.860361]}" id="NCID0E5OBI" xlink:type="simple">01°51'37.3"S, 55°38'47.3"W</named-content></named-content>, 24 m, 23 Sept 2015, fl., J.N.C. Francisco 130 (SPF); Óbidos, lago Maria Teresa, floresta de várzea, <named-content xmlns:xlink="http://www.w3.org/1999/xlink" content-type="dwc:verbatimCoordinates" xlink:type="simple"><named-content content-type="geo-json" specific-use="{&#34;type&#34;:&#34;Point&#34;,&#34;coordinates&#34;:[-55.591306,-1.877139]}" id="NCID0EGPBI" xlink:type="simple">01°52'37.7"S, 55°35'28.7"W</named-content></named-content>, 14 m, 23 Sept 2015, fl., J.N.C. Francisco 121 (SPF); <italic>Ibid.</italic>, <named-content xmlns:xlink="http://www.w3.org/1999/xlink" content-type="dwc:verbatimCoordinates" xlink:type="simple"><named-content content-type="geo-json" specific-use="{&#34;type&#34;:&#34;Point&#34;,&#34;coordinates&#34;:[-55.590944,-1.877278]}" id="NCID0EQPBI" xlink:type="simple">01°52'38.2"S, 55°35'27.4"W</named-content></named-content>, 14 m, 23 Sept 2015, fr., J.N.C. Francisco 122 (SPF); Oriximiná, Floresta Nacional de Saracá-Taquera, próximo ao alojamento Pioneiros de pesquisadores, floresta de terra firme, <named-content xmlns:xlink="http://www.w3.org/1999/xlink" content-type="dwc:verbatimCoordinates" xlink:type="simple"><named-content content-type="geo-json" specific-use="{&#34;type&#34;:&#34;Point&#34;,&#34;coordinates&#34;:[-56.378833,-1.465722]}" id="NCID0EYPBI" xlink:type="simple">01°27'56.6"S, 56°22'43.8"W</named-content></named-content>, 71 m, 27 Sept 2015, fl., J.N.C. Francisco 151 (SPF); <italic>Ibid.</italic>, Porto Trombetas, rejeitos, Linha 69, beira de floresta, <named-content xmlns:xlink="http://www.w3.org/1999/xlink" content-type="dwc:verbatimCoordinates" xlink:type="simple"><named-content content-type="geo-json" specific-use="{&#34;type&#34;:&#34;Point&#34;,&#34;coordinates&#34;:[-55.860000,-1.760000]}" id="NCID0ECQBI" xlink:type="simple">1°45'36.0"S, 55°51'36.0"W</named-content></named-content>, 09 Dec 1987, fl., O.H. Knowles 1120 (INPA); <italic>Ibid.</italic>, Porto Trombetas, Serra Assas, descampado, 21 Oct 1987, fl., O.H. Knowles 1106 (INPA); Palestina do Pará, fazenda Andorinha sede 2, início da mata do rio Gameleira, <named-content xmlns:xlink="http://www.w3.org/1999/xlink" content-type="dwc:verbatimCoordinates" xlink:type="simple"><named-content content-type="geo-json" specific-use="{&#34;type&#34;:&#34;Point&#34;,&#34;coordinates&#34;:[-48.410000,-6.110000]}" id="NCID0EMQBI" xlink:type="simple">6°06'36.0"S, 48°24'36.0"W</named-content></named-content>, 160 m, 18 Apr 2004, fr., G. Pereira-Silva 8765 (CEN); Parauapebas, Serra dos Carajás, Platô N2, vegetação de canga, 7 Mar 2010, fl., L.C.B. Lobato 3870 (MG); <italic>Ibid.</italic>, à margem da estrada Raymundo Mascarenhas, 8 Feb 1990, fl., J.B.P. Rocha 701 (IAN); Portel, <named-content xmlns:xlink="http://www.w3.org/1999/xlink" content-type="dwc:verbatimCoordinates" xlink:type="simple"><named-content content-type="geo-json" specific-use="{&#34;type&#34;:&#34;Point&#34;,&#34;coordinates&#34;:[-50.750000,-1.960000]}" id="NCID0EWQBI" xlink:type="simple">1°57'36.0"S, 50°45'00.0"W</named-content></named-content>, 21 Oct 1955, fl., L. Williams 18222 (IAN, MO); Porto Trombetas, Mineração Rio do Norte, 1991, fr., Evando 542 (INPA); Santarém, beira da PA-370, próxima à guarita da Usina Hidrelétrica Curuá-Uma, floresta de terra firme, <named-content xmlns:xlink="http://www.w3.org/1999/xlink" content-type="dwc:verbatimCoordinates" xlink:type="simple"><named-content content-type="geo-json" specific-use="{&#34;type&#34;:&#34;Point&#34;,&#34;coordinates&#34;:[-54.299694,-2.822500]}" id="NCID0E5QBI" xlink:type="simple">02°49'21"S, 54°17'58.9"W</named-content></named-content>, 49 m, 19 Sept 2015, fl., J.N.C. Francisco 103 (SPF); <italic>Ibid.</italic>, ramal <!--PageBreak-->próximo à Usina Hidrelétrica Curuá-Uma, solo areno argiloso, floresta de terra firme, <named-content xmlns:xlink="http://www.w3.org/1999/xlink" content-type="dwc:verbatimCoordinates" xlink:type="simple"><named-content content-type="geo-json" specific-use="{&#34;type&#34;:&#34;Point&#34;,&#34;coordinates&#34;:[-54.302444,-2.812556]}" id="NCID0EKRBI" xlink:type="simple">02°48'45.2"S, 54°18'08.8"W</named-content></named-content>, 47 m, 19 Sept 2015, fl., J.N.C. Francisco 105 (SPF); São Miguel do Guamá, Rio Guamá, beira do rio, igapó, 21 Aug 1948, fl., fr., Dardano 48-3092 (IAN); Senador José Porfirio, margem direita do Rio Xingu, capoeira de terra firme, <named-content xmlns:xlink="http://www.w3.org/1999/xlink" content-type="dwc:verbatimCoordinates" xlink:type="simple"><named-content content-type="geo-json" specific-use="{&#34;type&#34;:&#34;Point&#34;,&#34;coordinates&#34;:[-51.916667,-2.566667]}" id="NCID0ESRBI" xlink:type="simple">02°34'00"S, 51°55'00"W</named-content></named-content>, 3 Dec 1991, fr., G. Santos 282 (MG); Tucuruí, área de desmatamento, 1 Sept 1983, fl., F.E. Miranda 362 (NY); <italic>Ibid.</italic>, BR-422, Km 45, Breu Branco, margem do rio Tocantins, 5 Nov 1983, fl., J. Ramos 1011 (INPA); <italic>Ibid.</italic>, estrada para o lago 31 de março, 30 Aug 1983, fl., J. Revilla 8397 (NY); <italic>Ibid.</italic>, margens da PA-149 até ca. Km 50, 22 Aug 1983, fr., J. Revilla 8326 (NY); Viseu, Serra do Piriá, à 13km de Açaiteua, 4 Dec 1993, fl., J. Sales 1539 (MG); Vitória do Xingu, <named-content xmlns:xlink="http://www.w3.org/1999/xlink" content-type="dwc:verbatimCoordinates" xlink:type="simple"><named-content content-type="geo-json" specific-use="{&#34;type&#34;:&#34;Point&#34;,&#34;coordinates&#34;:[-52.004444,-3.325556]}" id="NCID0EASBI" xlink:type="simple">3°19'32"S, 52°00'16"W</named-content></named-content>, 1 Aug 2015, fl., R.V. Pyramo PSACF_EX06147 (RB); V <italic>Ibid.</italic>, <named-content xmlns:xlink="http://www.w3.org/1999/xlink" content-type="dwc:verbatimCoordinates" xlink:type="simple"><named-content content-type="geo-json" specific-use="{&#34;type&#34;:&#34;Point&#34;,&#34;coordinates&#34;:[-52.039722,-3.367778]}" id="NCID0EKSBI" xlink:type="simple">3°22'4"S, 52°02'23"W</named-content></named-content>, 12 Aug 2015, fl., B.R. Silva PSACF_EX06201 (RB).</p></tp:treatment-sec><tp:treatment-sec><!--Section generated to contain objects referenced in tp:taxon-treatment.--><fig id="F1" position="float" orientation="portrait"><label>Figure 1.</label><caption><p>Schematic diagram summarising phylogenetic relationships within <italic><tp:taxon-name><tp:taxon-name-part taxon-name-part-type="genus" reg="Pachyptera">Pachyptera</tp:taxon-name-part></tp:taxon-name></italic>, with morphological characters mapped on the diagram. Names of the terminal taxa indicate the taxon in which these species were previously included. The taxonomic updates proposed here are also indicated. Relationships depicted follow Francisco and Lohmann (submitted).</p></caption><graphic xmlns:xlink="http://www.w3.org/1999/xlink" xlink:href="phytokeys-92-089-g001.jpg" position="float" orientation="portrait" xlink:type="simple" id="oo_180438.jpg"/></fig></tp:treatment-sec><ref-list><ref id="B1"><mixed-citation xmlns:xlink="http://www.w3.org/1999/xlink" xlink:type="simple">
          <person-group><name name-style="western"><surname>Aublet</surname><given-names>JBCF</given-names></name></person-group> (<year>1775</year>) Histoire des plantes de la Guiane Française. Pierre-François Didot. (Paris) 2: 1−4563.</mixed-citation></ref><ref id="B12"><mixed-citation xmlns:xlink="http://www.w3.org/1999/xlink" xlink:type="simple">
          <person-group><name name-style="western"><surname>Gentry</surname><given-names>AH</given-names></name></person-group> (<year>1973</year>) Generic delimitations of Central American <tp:taxon-name><tp:taxon-name-part taxon-name-part-type="family">Bignoniaceae</tp:taxon-name-part></tp:taxon-name>. Brittonia 25: 226−242. <ext-link xlink:type="simple" ext-link-type="doi" xlink:href="10.2307/2805585">https://doi.org/10.2307/2805585</ext-link></mixed-citation></ref></ref-list></tp:taxon-treatment>
