# Supplementary material for: Taxonomic revision of Pachyptera (Bignonieae, Bignoniaceae)
Source: PhytoKeys. 2018 Jan 19;(92):89–131. doi: 10.3897/phytokeys.92.20987 (PMC5799743; doi:10.3897/phytokeys.92.20987)
Supplement: XML Treatment for Pachyptera linearis [file phytokeys.92.20987-treatment6.xml]

<!DOCTYPE tp:taxon-treatment
  PUBLIC "-//TaxonX//DTD Taxonomic Treatment Publishing DTD v0 20100105//EN" "tax-treatment-NSO.dtd">
<tp:taxon-treatment xmlns:tp="http://www.plazi.org/taxpub"><tp:treatment-meta><kwd-group><label>Taxon classification</label><kwd><named-content xmlns:xlink="http://www.w3.org/1999/xlink" content-type="kingdom">Plantae</named-content></kwd><kwd><named-content xmlns:xlink="http://www.w3.org/1999/xlink" content-type="order">Lamiales</named-content></kwd><kwd><named-content xmlns:xlink="http://www.w3.org/1999/xlink" content-type="family">Bignoniaceae</named-content></kwd></kwd-group><mixed-citation publication-type="journal"><person-group><name><surname>Francisco</surname><given-names>Jessica Nayara Carvalho</given-names></name><name><surname>Lohmann</surname><given-names>Lúcia G.</given-names></name></person-group><article-title>Taxonomic revision of <italic><tp:taxon-name><tp:taxon-name-part taxon-name-part-type="genus" reg="Pachyptera">Pachyptera</tp:taxon-name-part></tp:taxon-name></italic> (<tp:taxon-name><tp:taxon-name-part taxon-name-part-type="tribe">Bignonieae</tp:taxon-name-part></tp:taxon-name>, <tp:taxon-name><tp:taxon-name-part taxon-name-part-type="family">Bignoniaceae</tp:taxon-name-part></tp:taxon-name>)</article-title><source>PhytoKeys</source><day>19</day><month>1</month><year>2018</year><volume>2018</volume><issue>92</issue><fpage>89</fpage><lpage>131</lpage><pub-id pub-id-type="doi">10.3897/phytokeys.92.20987</pub-id></mixed-citation></tp:treatment-meta><tp:nomenclature><label>5.</label><tp:taxon-name>
            <tp:taxon-name-part taxon-name-part-type="genus" reg="Pachyptera">Pachyptera</tp:taxon-name-part>
            <tp:taxon-name-part taxon-name-part-type="species" reg="linearis">linearis</tp:taxon-name-part>
            <object-id xmlns:xlink="http://www.w3.org/1999/xlink" content-type="ipni" xlink:type="simple">urn:lsid:ipni.org:names:60475860-2</object-id>
          </tp:taxon-name><tp:taxon-authority>Francisco &amp; L.G.Lohmann</tp:taxon-authority><tp:taxon-status xmlns:xlink="http://www.w3.org/1999/xlink" xlink:type="simple">sp. nov.</tp:taxon-status><xref ref-type="fig" rid="F13">Fig. 13</xref></tp:nomenclature><tp:treatment-sec sec-type="material" id="SECID0EO5CI"><title>Type.</title><p>Colombia. Meta: Parque Nacional Natural Tinigua, Serrania Chamusa Centro de Investigación Primatologicas La Macarena, 120 m, Apr 1992, fr., P. Stevenson 403 (holotype: MO088944!; isotypes, COL000349706!, COAH21210, not seen).</p></tp:treatment-sec><tp:treatment-sec sec-type="diagnosis" id="SECID0ET5CI"><title>Diagnosis.</title><p>
            <italic><tp:taxon-name><tp:taxon-name-part taxon-name-part-type="genus" reg="Pachyptera">Pachyptera</tp:taxon-name-part> <tp:taxon-name-part taxon-name-part-type="species" reg="linearis">linearis</tp:taxon-name-part></tp:taxon-name></italic> is similar to <italic><tp:taxon-name><tp:taxon-name-part taxon-name-part-type="genus" reg="Pachyptera">Pachyptera</tp:taxon-name-part> <tp:taxon-name-part taxon-name-part-type="species" reg="kerere">kerere</tp:taxon-name-part></tp:taxon-name></italic>, but can be distinguished by the linear and flattened capsule (vs. the fusiform and inflated capsule of <italic><tp:taxon-name><tp:taxon-name-part taxon-name-part-type="genus" reg="Pachyptera">P.</tp:taxon-name-part> <tp:taxon-name-part taxon-name-part-type="species" reg="kerere">kerere</tp:taxon-name-part></tp:taxon-name></italic>), inconspicuous longitudinal midline on each valve (vs. conspicuous and raised longitudinal midline on each valve of <italic><tp:taxon-name><tp:taxon-name-part taxon-name-part-type="genus" reg="Pachyptera">P.</tp:taxon-name-part> <tp:taxon-name-part taxon-name-part-type="species" reg="kerere">kerere</tp:taxon-name-part></tp:taxon-name></italic>) and thin, oblong and wingless seeds (vs. corky, irregularly circular, obcordate and wingless seeds of <italic><tp:taxon-name><tp:taxon-name-part taxon-name-part-type="genus" reg="Pachyptera">P.</tp:taxon-name-part> <tp:taxon-name-part taxon-name-part-type="species" reg="kerere">kerere</tp:taxon-name-part></tp:taxon-name></italic>).</p><!--PageBreak--><!--PageBreak--></tp:treatment-sec><tp:treatment-sec sec-type="description" id="SECID0ESADI"><title>Description.</title><p>
            <italic>Liana</italic>; stems solid, tetragonal (cylindrical in younger portions), with greyish striations, lenticellate; prophylls of axillary buds 3-seriated, flattened and ensiform. <italic>Leaves</italic> with blades discolorous or concolor, membranaceous to chartaceous, elliptic, obovate-lanceolate, asymmetric, apex acute, acuminate, base cordate, lateral blades 6.0–12.4 × 3.0–4.9 cm, apical blades 8.0–14.7 × 3.4–6.0 cm; petiole semi-cylindrical, 1.0–4.2 cm long, petiolules not puvinated, lateral petiolules 0.5–1.6 cm long, apical petiolules 1.5–3.5 cm long. <italic>Inflorescence</italic> a congested raceme, 0.6–1.2 cm long; pedicel ca. 0.8 cm long; bracts ca. 0.7 mm long; bracteoles cymbiform, ca. 0.7 mm. <italic>Calyx</italic> green, tubular, minutely 5-lobed, 0.9 × 0.8 cm. <italic>Corolla</italic> white, infundibuliform, ca. 6.7 cm long, ca. 1.4 cm of diameter at the tube mouth; lobes rounded, 0.8 × 0.9 cm. <italic>Androecium</italic> with the longer stamens ca. 32.0 mm long, the shorter stamens ca. 10.9 mm long, glabrous; anthers villous, included, thecae curved forward, 2.5 × 0.9 mm; pollen 3-colpate, microreticulate. <italic>Gynoecium</italic> 5.0–5.2 cm long; ovary 2.9–4.0 × 1.2 mm, cylindrical, not-sulcate, smooth, sparsely to moderately pubescent, with simple trichomes, sparsely lepidote, with glandular peltate trichomes, without patelliform glandular trichomes; stigma capitate or ovate, 1.7–2.8 × 1.7–2.8 mm; nectar disc 1.8 × 2.0 mm. <italic>Capsule</italic> linear, flattened, 19.0–35.0 × 2.2–2.4 cm, each valve with an inconspicuous longitudinal midline; seeds oblong, 4.0–7.0 × 1.5–1.8 cm, thin, not-corky, coriaceous to woody, striated, secondary sculpture regularly interrupted by lateral rays, wingless, with short membranaceous or chartaceous and hyaline wings.</p><fig id="F13" position="float" orientation="portrait"><label>Figure 13.</label><caption><p>
                <italic><tp:taxon-name><tp:taxon-name-part taxon-name-part-type="genus" reg="Pachyptera">Pachyptera</tp:taxon-name-part> <tp:taxon-name-part taxon-name-part-type="species" reg="linearis">linearis</tp:taxon-name-part></tp:taxon-name></italic>. <bold>A</bold> Flowering branch <bold>B</bold> Interpetiolar region with ENFs and prophylls of axillary buds 3-seriated, flattened and ensiform <bold>C</bold> Branchlets with terminal leaflet replaced by trifid tendril (leaflet fells) <bold>D</bold> Trifid tentril <bold>E</bold> Flower <bold>F</bold> Calyx external view <bold>G</bold> Open flower showing the androecium with anthers united <bold>H</bold> Stamen with villous and curved thecae <bold>I</bold> Gynoecium <bold>J</bold> Ovary surface pubescent (J.J. Wurdack 41357, K) <bold>K</bold> Fruit flattened, with an inconspicuous longitudinal midline <bold>L</bold> Seeds wingless (P. Stevenson 403, MO).</p></caption><graphic xmlns:xlink="http://www.w3.org/1999/xlink" xlink:href="phytokeys-92-089-g013.jpg" position="float" orientation="portrait" xlink:type="simple" id="oo_180450.jpg"/></fig><!--PageBreak--></tp:treatment-sec><tp:treatment-sec sec-type="distribution" id="SECID0EZCDI"><title>Distribution.</title><p>
            <italic><tp:taxon-name><tp:taxon-name-part taxon-name-part-type="genus" reg="Pachyptera">Pachyptera</tp:taxon-name-part> <tp:taxon-name-part taxon-name-part-type="species" reg="linearis">linearis</tp:taxon-name-part></tp:taxon-name></italic> is only known from wet forests of Venezuela (Apure, Bolívar) and Colombia (Meta). Fig. <xref ref-type="fig" rid="F14">14</xref>.</p></tp:treatment-sec><tp:treatment-sec sec-type="phenology" id="SECID0EODDI"><title>Phenology.</title><p>
            <italic><tp:taxon-name><tp:taxon-name-part taxon-name-part-type="genus" reg="Pachyptera">Pachyptera</tp:taxon-name-part> <tp:taxon-name-part taxon-name-part-type="species" reg="linearis">linearis</tp:taxon-name-part></tp:taxon-name></italic> flowers in January and fruits in April.</p></tp:treatment-sec><tp:treatment-sec sec-type="etymology" id="SECID0E6DDI"><title>Etymology.</title><p>The epithet <italic><tp:taxon-name><tp:taxon-name-part taxon-name-part-type="genus" reg="Pachyptera"/><tp:taxon-name-part taxon-name-part-type="species" reg="linearis">linearis</tp:taxon-name-part></tp:taxon-name></italic> makes reference to the linear fruit.</p><fig id="F14" position="float" orientation="portrait"><label>Figure 14.</label><caption><p>Distribution of <italic><tp:taxon-name><tp:taxon-name-part taxon-name-part-type="genus" reg="Pachyptera">Pachyptera</tp:taxon-name-part> <tp:taxon-name-part taxon-name-part-type="species" reg="linearis">linearis</tp:taxon-name-part></tp:taxon-name></italic>.</p></caption><graphic xmlns:xlink="http://www.w3.org/1999/xlink" xlink:href="phytokeys-92-089-g014.jpg" position="float" orientation="portrait" xlink:type="simple" id="oo_180451.jpg"/></fig></tp:treatment-sec><tp:treatment-sec sec-type="Nomenclatural note" id="SECID0EHFDI"><title>Nomenclatural note.</title><p>
            <italic><tp:taxon-name><tp:taxon-name-part taxon-name-part-type="genus" reg="Pachyptera">Pachyptera</tp:taxon-name-part> <tp:taxon-name-part taxon-name-part-type="species" reg="linearis">linearis</tp:taxon-name-part></tp:taxon-name></italic> is a new species described here based on new morphological and molecular phylogenetic data (Fig. <xref ref-type="fig" rid="F1">1</xref>; Francisco and Lohmann submitted). The best quality material was selected as the holotype.</p></tp:treatment-sec><tp:treatment-sec sec-type="Taxonomic comments" id="SECID0E3FDI"><title>Taxonomic comments.</title><p>
            <italic><tp:taxon-name><tp:taxon-name-part taxon-name-part-type="genus" reg="Pachyptera">Pachyptera</tp:taxon-name-part> <tp:taxon-name-part taxon-name-part-type="species" reg="linearis">linearis</tp:taxon-name-part></tp:taxon-name></italic> is characterised by white and infundibuliform corollas, with a sparsely pubescent and sparsely lepidote ovary. Furthermore, the capsule is linear, flattened, coriaceous to woody, with an inconspicuous longitudinal midline on the valves. The seeds are oblong, thin, coriaceous to woody, winged, with short membranaceous or coriaceous and hyaline wings. <italic><tp:taxon-name><tp:taxon-name-part taxon-name-part-type="genus" reg="Pachyptera">Pachyptera</tp:taxon-name-part> <tp:taxon-name-part taxon-name-part-type="species" reg="linearis">linearis</tp:taxon-name-part></tp:taxon-name></italic> shares the white infundibuliform flowers with its sister species <italic><tp:taxon-name><tp:taxon-name-part taxon-name-part-type="genus" reg="Pachyptera">P.</tp:taxon-name-part> <tp:taxon-name-part taxon-name-part-type="species" reg="kerere">kerere</tp:taxon-name-part></tp:taxon-name></italic> (Fig. <xref ref-type="fig" rid="F1">1</xref>). Nevertheless, <italic><tp:taxon-name><tp:taxon-name-part taxon-name-part-type="genus" reg="Pachyptera">P.</tp:taxon-name-part> <tp:taxon-name-part taxon-name-part-type="species" reg="linearis">linearis</tp:taxon-name-part></tp:taxon-name></italic> is easily distinguible from <italic><tp:taxon-name><tp:taxon-name-part taxon-name-part-type="genus" reg="Pachyptera">P.</tp:taxon-name-part> <tp:taxon-name-part taxon-name-part-type="species" reg="kerere">kerere</tp:taxon-name-part></tp:taxon-name></italic> by the fruit morphology.</p></tp:treatment-sec><tp:treatment-sec sec-type="Paratypes" id="SECID0E4HDI"><title>Paratypes.</title><p>
            <bold>VENEZUELA. Apure</bold>: galeras del Cinaruco, Rio Cinaruco, 29 km above Las Galeras de Cinaruco, 80 m, 24 Jan 1956, fl., J.J. Wurdack 41357 (K, MO, RB, S, VEN). <bold>Bolívar</bold>: Moitaco, rebalse del Orinoco, Hato Curumutopo, <named-content xmlns:xlink="http://www.w3.org/1999/xlink" content-type="dwc:verbatimCoordinates" xlink:type="simple"><named-content content-type="geo-json" specific-use="{&#34;type&#34;:&#34;Point&#34;,&#34;coordinates&#34;:[-64.360000,8.000000]}" id="NCID0EKIDI" xlink:type="simple">8°00'00.0"N, 64°21'36.0"W</named-content></named-content>, 24 Apr 1991, fr., G. Martino 22 (MO).</p></tp:treatment-sec><tp:treatment-sec><!--Section generated to contain objects referenced in tp:taxon-treatment.--><fig id="F1" position="float" orientation="portrait"><label>Figure 1.</label><caption><p>Schematic diagram summarising phylogenetic relationships within <italic><tp:taxon-name><tp:taxon-name-part taxon-name-part-type="genus" reg="Pachyptera">Pachyptera</tp:taxon-name-part></tp:taxon-name></italic>, with morphological characters mapped on the diagram. Names of the terminal taxa indicate the taxon in which these species were previously included. The taxonomic updates proposed here are also indicated. Relationships depicted follow Francisco and Lohmann (submitted).</p></caption><graphic xmlns:xlink="http://www.w3.org/1999/xlink" xlink:href="phytokeys-92-089-g001.jpg" position="float" orientation="portrait" xlink:type="simple" id="oo_180438.jpg"/></fig></tp:treatment-sec></tp:taxon-treatment>
